# Supplementary material for: Experimental and Computational Analysis of MnO2@V2C-MXene for Enhanced Energy Storage
Source: Nanomaterials (Basel). 2021 Jun 29;11(7):1707. doi: 10.3390/nano11071707 (PMC8308169; doi:10.3390/nano11071707)
Supplement: Supplementary file 1 [file nanomaterials-11-01707-s001.zip]

Archive with 1 entries (1 files):
- nanomaterials-1179431-supplementary.pdf
